# Supplementary material for: Optimizing Preclinical Models for Oral Cancer: The Influence of 4NQO Administration Routes on Tumor Development
Source: Cancers (Basel). 2025 Jun 23;17(13):2108. doi: 10.3390/cancers17132108 (PMC12249073; doi:10.3390/cancers17132108)
Supplement: Supplementary file 1 [file cancers-17-02108-s001.zip]

Archive with 1 entries (1 files):
- cancers-3670123-supplementary.pdf
